# Supplementary material for: Bisphenol S Impairs Invasion and Proliferation of Extravillous Trophoblasts Cells by Interfering with Epidermal Growth Factor Receptor Signaling
Source: Int J Mol Sci. 2022 Jan 8;23(2):671. doi: 10.3390/ijms23020671 (PMC8776214; doi:10.3390/ijms23020671)
Supplement: Supplementary file 1 [file ijms-23-00671-s001.zip]

Archive with 1 entries (1 files):
- ijms-1474200-supplementary.pptx
